# Supplementary material for: Spatio-temporal changes of AOD in Xinjiang of China from 2000 to 2019: Which factor is more influential, natural factor or human factor?
Source: PLoS One. 2021 Aug 19;16(8):e0253942. doi: 10.1371/journal.pone.0253942 (PMC8376058; doi:10.1371/journal.pone.0253942)
Supplement: S1 File — It contains AOD values of the year and month. (XLSX) [file pone.0253942.s001.xlsx]

## Sheet: year
Area	2000	2001	2002	2003	2004	2005	2006	2007	2008	2009	2010	2011	2012	2013	2014	2015	2016	2017	2018	2019
Bohu Xian（S）	0.20285	0.242322	0.221541	0.201852	0.249791	0.201028	0.294431	0.359266	0.304011	0.24763	0.268061	0.231966	0.288007	0.271279	0.439697	0.2381	0.20163	0.195546	0.28184	0.239284
Bole Shi（N）	0.113907	0.11725	0.111524	0.113327	0.120279	0.119574	0.124651	0.122318	0.131794	0.120881	0.130712	0.135617	0.133455	0.131399	0.129577	0.131674	0.122222	0.134183	0.121416	0.14291
Cele Xian（S）	0.272663	0.282087	0.258624	0.290045	0.274311	0.210091	0.341085	0.262478	0.261442	0.239864	0.264896	0.322003	0.245338	0.28086	0.314274	0.248531	0.285988	0.196058	0.285988	0.305185
Emin Xian（N）	0.100299	0.0976377	0.0934838	0.099543	0.102722	0.103377	0.104429	0.099562	0.106445	0.110927	0.104185	0.104321	0.11431	0.105959	0.106046	0.112673	0.103392	0.108435	0.104056	0.116371
Hami Shi（E）	0.135419	0.163598	0.142053	0.138179	0.133255	0.12922	0.175566	0.155327	0.142073	0.14291	0.146653	0.156516	0.156682	0.175212	0.172251	0.153155	0.157774	0.134935	0.1602	0.15885
Moyu Xian（S）	0.379742	0.445912	0.422091	0.41087	0.378054	0.310099	0.540525	0.386603	0.456413	0.361631	0.422889	0.439469	0.393679	0.425936	0.447556	0.371677	0.447892	0.27492	0.411896	0.402837
Wusu Xian（N）	0.112977	0.114778	0.111729	0.104906	0.120478	0.113057	0.124336	0.124218	0.127046	0.119561	0.125658	0.133555	0.14106	0.138683	0.13425	0.136718	0.130243	0.141291	0.126122	0.136588
Yiwu Xian（E）	0.0945945	0.102054	0.0971801	0.101825	0.0957142	0.104607	0.102803	0.103375	0.105027	0.10637	0.0981401	0.116146	0.10823	0.107627	0.115798	0.108314	0.109664	0.108257	0.112182	0.113264
Zepu Xian（S）	0.303399	0.393665	0.390185	0.365857	0.327103	0.247747	0.474295	0.403404	0.446876	0.320833	0.395842	0.313594	0.339598	0.405097	0.444905	0.34169	0.351181	0.275704	0.390877	0.302889
Aheqi Xian（S）	0.0979979	0.123215	0.104879	0.103168	0.112551	0.0988665	0.129817	0.146239	0.154721	0.110016	0.135263	0.115188	0.107328	0.130146	0.133122	0.115263	0.117494	0.11233	0.131092	0.112363
Akesu Shi（S）	0.356324	0.494895	0.328775	0.341132	0.3507	0.341075	0.631159	0.439133	0.586227	0.34684	0.46297	0.351658	0.432491	0.44478	0.457851	0.434497	0.451956	0.277923	0.458621	0.343991
Awati Xian（S）	0.370028	0.477558	0.35008	0.341626	0.325176	0.353614	0.615371	0.41763	0.556254	0.339439	0.461097	0.356995	0.432384	0.441537	0.438585	0.417279	0.468325	0.269159	0.466591	0.352482
Bachu Xian（S）	0.385713	0.457474	0.415447	0.381586	0.357725	0.349948	0.560036	0.43343	0.523956	0.357998	0.499219	0.386587	0.423128	0.440302	0.45407	0.391134	0.455324	0.283906	0.467551	0.371306
Fuhai Xian（S）	0.105054	0.103926	0.107649	0.110309	0.110891	0.116905	0.111213	0.121482	0.121549	0.117393	0.115296	0.126738	0.130169	0.12055	0.120926	0.118679	0.116625	0.126711	0.115171	0.133963
Fuyun Xian（S）	0.0896762	0.0874911	0.0937206	0.0980981	0.0980225	0.104899	0.0994747	0.107047	0.115629	0.108438	0.101303	0.110933	0.112092	0.10101	0.106572	0.104864	0.102474	0.113857	0.10421	0.110593
Kashi Shi（S）	0.220446	0.329514	0.271927	0.227748	0.258431	0.18093	0.288383	0.347468	0.367337	0.259171	0.297031	0.215679	0.276282	0.324005	0.354551	0.287708	0.305161	0.25128	0.310899	0.287572
Kuche Xian（S）	0.23705	0.309745	0.220135	0.209165	0.266518	0.223971	0.340588	0.418524	0.307773	0.252066	0.34254	0.225781	0.321848	0.320642	0.31234	0.274937	0.287344	0.204184	0.302306	0.282638
Luopu Xian（S）	0.366819	0.42992	0.392205	0.422472	0.397513	0.304365	0.51547	0.384553	0.403943	0.34851	0.406319	0.466672	0.36839	0.412716	0.457687	0.377816	0.435803	0.283711	0.416268	0.428565
Mulei Hasake Zizhixian（N）	0.0961139	0.110148	0.104389	0.104291	0.109573	0.107632	0.106481	0.123819	0.119181	0.113703	0.11266	0.128658	0.122225	0.117023	0.133733	0.122012	0.112849	0.120273	0.114871	0.122403
Qiemo Xian（S）	0.232121	0.259383	0.187674	0.213317	0.243954	0.193612	0.26834	0.234717	0.237883	0.206584	0.250233	0.265715	0.225905	0.236128	0.276998	0.249947	0.253835	0.180591	0.254078	0.26739
Qitai Xian（N）	0.0953586	0.102155	0.102509	0.10608	0.106322	0.105642	0.103813	0.119018	0.117284	0.118451	0.106879	0.127917	0.121741	0.119244	0.12144	0.113432	0.116178	0.123716	0.111195	0.119608
Shaya Xian（S）	0.357925	0.444926	0.29866	0.345208	0.363754	0.322483	0.55584	0.450122	0.464648	0.32551	0.424414	0.353724	0.42436	0.400345	0.453523	0.403374	0.418518	0.285157	0.389362	0.372813
Shufu Xian（S）	0.184761	0.287101	0.235292	0.203396	0.219493	0.153855	0.241022	0.295314	0.321091	0.218792	0.228169	0.191116	0.228237	0.268075	0.301341	0.23854	0.238108	0.222405	0.242953	0.236544
Shule Xian（S）	0.275659	0.403625	0.341581	0.309341	0.342937	0.218297	0.442587	0.450494	0.454148	0.302153	0.36907	0.239895	0.368522	0.388493	0.415105	0.344726	0.354853	0.269534	0.396565	0.285056
Tuoli Xian（N）	0.0968043	0.100227	0.100063	0.0948919	0.0984243	0.100781	0.100561	0.101583	0.10617	0.107121	0.106465	0.112017	0.11142	0.112052	0.103798	0.112572	0.106123	0.116401	0.0999852	0.116505
Weili Xian（S）	0.278391	0.365511	0.246382	0.237157	0.293034	0.213421	0.350649	0.348614	0.316609	0.253731	0.317195	0.279213	0.350709	0.309977	0.364097	0.30016	0.312485	0.228715	0.330996	0.29995
Wensu Xian（S）	0.188982	0.241544	0.176087	0.165751	0.192425	0.189144	0.271338	0.281308	0.274921	0.192185	0.270477	0.170293	0.237441	0.256604	0.243366	0.236849	0.222676	0.164123	0.245408	0.202312
Wuqia Xian（S）	0.102036	0.126694	0.103501	0.116683	0.117469	0.104096	0.118537	0.155528	0.161492	0.120626	0.101093	0.120285	0.113488	0.136625	0.138857	0.128875	0.106964	0.127848	0.116387	0.114087
Wushi Xian（S）	0.153653	0.189522	0.16393	0.152458	0.168682	0.159401	0.237201	0.228897	0.258128	0.175612	0.23414	0.153338	0.204183	0.22095	0.223562	0.19486	0.199358	0.157817	0.211844	0.165905
Xinhe Xian（S）	0.302559	0.408042	0.283094	0.258024	0.327321	0.279755	0.523864	0.530737	0.443011	0.318143	0.424242	0.268596	0.400735	0.42542	0.387058	0.371595	0.390086	0.251887	0.403395	0.325061
Yanqi Huizu Zizhixian（S）	0.170267	0.201795	0.162019	0.148235	0.194819	0.146647	0.224704	0.287628	0.220322	0.201373	0.205648	0.184147	0.235434	0.221438	0.322112	0.174922	0.168338	0.158586	0.219828	0.2002
Yumin Xian（N）	0.103379	0.101207	0.0938058	0.0981482	0.101601	0.105818	0.0994514	0.0990239	0.104822	0.108759	0.1019	0.109543	0.107511	0.107909	0.102033	0.111362	0.101921	0.10754	0.103471	0.114353
Aketao Xian（S）	0.0722123	0.094767	0.08018	0.0913439	0.0844558	0.0707453	0.100379	0.111017	0.103679	0.0942715	0.074913	0.0864188	0.0731587	0.110832	0.100863	0.0865181	0.0816364	0.0836325	0.0938724	0.0812366
Aletai Shi（N）	0.101322	0.0963946	0.0968086	0.111422	0.108012	0.110694	0.107279	0.113581	0.114409	0.117836	0.102475	0.111183	0.119419	0.105472	0.109859	0.111582	0.103221	0.123433	0.110397	0.115862
Atushi Shi（S）	0.166839	0.267805	0.207779	0.19662	0.20299	0.156052	0.242918	0.279259	0.303733	0.196158	0.244132	0.183739	0.21886	0.250171	0.271067	0.215055	0.230615	0.196066	0.240593	0.201682
Fukang Xian（N）	0.0998155	0.105303	0.107997	0.111186	0.111194	0.110602	0.111309	0.128088	0.125761	0.122319	0.117478	0.136824	0.132494	0.135764	0.136021	0.127982	0.123398	0.135666	0.119229	0.132487
Habahe Xian（N）	0.106699	0.0991799	0.101608	0.110384	0.105537	0.106449	0.110572	0.114072	0.114553	0.118539	0.10248	0.110073	0.121178	0.10897	0.111586	0.110719	0.103348	0.124441	0.113244	0.121821
Hejing Xian（S）	0.105107	0.10576	0.0990984	0.0983856	0.113804	0.109337	0.11344	0.119231	0.124178	0.10989	0.110516	0.131074	0.111827	0.118609	0.118034	0.118627	0.111048	0.115387	0.112571	0.122908
Heshuo Xian（S）	0.15059	0.204965	0.149567	0.142418	0.164409	0.140599	0.22327	0.235128	0.197572	0.172145	0.180841	0.175379	0.192445	0.198947	0.261442	0.165043	0.16819	0.145084	0.199992	0.184821
Hetian Xian（S）	0.0672077	0.0714724	0.0715592	0.0760311	0.0699926	0.0558657	0.0788764	0.0734414	0.0677709	0.0666381	0.0675012	0.0721909	0.058331	0.0724122	0.0852043	0.0665896	0.0683746	0.0550025	0.0730192	0.0740101
Hetian Shi（S）	0.34767	0.451502	0.363549	0.437276	0.388814	0.288307	0.419343	0.357858	0.340199	0.329623	0.357203	0.396282	0.325817	0.357807	0.495836	0.352291	0.376497	0.268821	0.378653	0.377195
Hutubi Xian（N）	0.116831	0.119061	0.114686	0.111885	0.12395	0.116839	0.124456	0.136838	0.132707	0.128884	0.126454	0.141769	0.145703	0.143908	0.154756	0.13782	0.130122	0.14211	0.129881	0.14046
Jiashi Xian（S）	0.328206	0.467235	0.374758	0.331872	0.33351	0.257497	0.478254	0.450643	0.469222	0.328176	0.420587	0.291605	0.419652	0.414979	0.421952	0.374213	0.411946	0.284838	0.429997	0.302495
Jinghe Xian（N）	0.12586	0.135701	0.136205	0.129894	0.143064	0.137845	0.147936	0.151264	0.153318	0.149076	0.163653	0.162651	0.171011	0.170398	0.165402	0.162266	0.148377	0.156447	0.159739	0.171193
Keping Xian（S）	0.25006	0.327167	0.276999	0.22211	0.248818	0.222953	0.402225	0.348114	0.423372	0.264697	0.351582	0.247059	0.305835	0.349165	0.359098	0.315358	0.347423	0.22615	0.342332	0.255252
Kuitun Shi（N）	0.124825	0.147894	0.126889	0.125657	0.139135	0.125144	0.146744	0.157207	0.157585	0.142907	0.156105	0.151059	0.183871	0.171441	0.175122	0.161905	0.157819	0.173383	0.158222	0.163052
Luntai Xian（S）	0.238895	0.32348	0.237868	0.228008	0.28456	0.210141	0.334681	0.436183	0.291915	0.268333	0.349473	0.260706	0.340619	0.316246	0.314854	0.299447	0.308876	0.211059	0.316391	0.288412
Manasi Xian（N）	0.11393	0.114472	0.114466	0.106286	0.119607	0.111613	0.12039	0.126525	0.131733	0.128708	0.122611	0.132731	0.139952	0.139289	0.147183	0.134531	0.126881	0.142605	0.125455	0.134962
Miquan Xian（N）	0.116067	0.114323	0.120865	0.118285	0.127402	0.12358	0.122577	0.143106	0.134667	0.13319	0.132164	0.147106	0.153276	0.148787	0.152776	0.141552	0.137794	0.146178	0.131084	0.147697
Nileke Xian（N）	0.101799	0.0976329	0.099881	0.0909141	0.119826	0.104157	0.11059	0.10109	0.117376	0.108272	0.102932	0.115002	0.106775	0.114065	0.103017	0.127588	0.109408	0.118238	0.108695	0.117875
Pishan Xian（S）	0.228768	0.26031	0.27736	0.266005	0.232084	0.175658	0.296346	0.239791	0.249532	0.217746	0.24232	0.258212	0.215331	0.267659	0.277681	0.222969	0.241342	0.182316	0.253165	0.227433
Qinghe Xian（N）	0.0884086	0.0832405	0.0906069	0.0991679	0.0988062	0.104113	0.0970097	0.105189	0.110903	0.107231	0.0978269	0.113586	0.110591	0.100811	0.103053	0.103605	0.101727	0.109472	0.103352	0.107676
Shache Xian（S）	0.267808	0.368921	0.342146	0.33782	0.308519	0.227535	0.434594	0.388223	0.435368	0.308432	0.37443	0.280722	0.309087	0.390587	0.406161	0.312002	0.325251	0.266196	0.381988	0.280425
Shawan Xian（N）	0.115439	0.111627	0.112279	0.105948	0.121755	0.112967	0.122542	0.127398	0.13784	0.128699	0.132079	0.138108	0.153337	0.142768	0.147526	0.143264	0.139005	0.149346	0.135127	0.138681
Tekesi Xian（N）	0.10699	0.0934246	0.0990023	0.0920873	0.113374	0.101953	0.109585	0.0949573	0.130956	0.116389	0.10189	0.111731	0.110359	0.110078	0.10871	0.124483	0.100508	0.106875	0.112151	0.112862
Yining Xian（N）	0.103504	0.100395	0.109093	0.100208	0.12023	0.108873	0.116144	0.115457	0.123779	0.113638	0.111517	0.117498	0.124427	0.123717	0.113784	0.126035	0.119848	0.12198	0.108518	0.128931
Yining Shi（N）	0.111538	0.112616	0.122496	0.116272	0.132034	0.118256	0.131538	0.139486	0.140152	0.133833	0.132461	0.136198	0.154487	0.147087	0.132855	0.149846	0.134205	0.140237	0.135342	0.146799
Yutian Xian（S）	0.287882	0.304487	0.275537	0.301346	0.298466	0.228045	0.363497	0.286984	0.269523	0.251661	0.29423	0.366611	0.26627	0.311457	0.345438	0.270228	0.291731	0.216212	0.318812	0.345561
Zhaosu Xian（N）	0.109497	0.0995204	0.0977717	0.0950368	0.112553	0.102912	0.11239	0.0968272	0.128639	0.114819	0.103492	0.115367	0.109216	0.106212	0.109324	0.122423	0.103696	0.112489	0.1089	0.110252
Balikun Hasake Zizhixian（E）	0.090377	0.100653	0.0927816	0.0987002	0.094296	0.0974571	0.0959804	0.104659	0.106802	0.104444	0.0981468	0.114921	0.104985	0.10325	0.112656	0.110443	0.106172	0.105709	0.10535	0.110009
Changji Shi（N）	0.114453	0.11399	0.115897	0.109534	0.121277	0.115343	0.119231	0.132594	0.129561	0.125886	0.122211	0.142172	0.140482	0.14147	0.14838	0.135651	0.129003	0.138782	0.127232	0.137084
Gongliu Xian（N）	0.1131	0.0997869	0.104526	0.096972	0.120897	0.108714	0.119211	0.108429	0.13595	0.125479	0.108705	0.121312	0.117466	0.128494	0.11469	0.127758	0.10969	0.117614	0.11645	0.122808
Jimunai Xian（N）	0.107191	0.0974496	0.0967119	0.107092	0.10534	0.103416	0.108884	0.112239	0.10987	0.109092	0.103972	0.10793	0.118088	0.106303	0.110156	0.110362	0.104155	0.115957	0.105768	0.12127
Ku`erle Shi（S）	0.245751	0.322724	0.238643	0.211104	0.278667	0.195985	0.336249	0.410737	0.314188	0.253525	0.305556	0.253202	0.36933	0.320652	0.377438	0.296649	0.260111	0.20123	0.331012	0.291058
Minfeng Xian（N）	0.220133	0.259858	0.206541	0.225832	0.235713	0.18429	0.283591	0.231356	0.224269	0.202647	0.239763	0.280077	0.218669	0.239538	0.276685	0.231373	0.244065	0.176448	0.243937	0.266591
Shihezi Shi（N）	0.136981	0.135279	0.133613	0.124689	0.14232	0.135959	0.143953	0.153925	0.171105	0.155994	0.155121	0.154444	0.184463	0.172881	0.174098	0.163534	0.157246	0.167993	0.153713	0.161453
Tacheng Shi（N）	0.107581	0.0943362	0.0984389	0.104573	0.107658	0.109028	0.111038	0.106329	0.112335	0.118279	0.109478	0.11267	0.119033	0.118553	0.109249	0.119205	0.107109	0.107991	0.108394	0.121159
Tulufan Shi（E）	0.175373	0.203742	0.164235	0.151021	0.170414	0.145979	0.214581	0.205185	0.177474	0.169566	0.182687	0.192238	0.187507	0.201781	0.204576	0.16675	0.164515	0.166006	0.194454	0.18828
Wenquan Xian（N）	0.0962618	0.098063	0.0901605	0.0993404	0.103826	0.104849	0.10855	0.106055	0.115357	0.104879	0.104539	0.119608	0.109381	0.10841	0.109881	0.118022	0.105995	0.116123	0.102955	0.127159
Xinyuan Xian（N）	0.115182	0.102217	0.102773	0.0939168	0.118857	0.109827	0.114017	0.109418	0.124149	0.11312	0.109571	0.123597	0.114237	0.125623	0.107878	0.123549	0.110901	0.11958	0.109926	0.12091
Yecheng Xian（S）	0.13725	0.160216	0.162875	0.173818	0.135977	0.112565	0.183611	0.170237	0.167475	0.144534	0.154246	0.145826	0.134544	0.177645	0.17886	0.144175	0.146482	0.124675	0.167394	0.137517
Yuepuhu Xian（S）	0.315205	0.44548	0.386726	0.364246	0.351868	0.249388	0.498559	0.475195	0.495888	0.332236	0.44312	0.290496	0.412352	0.418209	0.429758	0.370787	0.397857	0.291646	0.445894	0.316658
Baicheng Xian（S）	0.148212	0.184032	0.155424	0.142064	0.175132	0.159021	0.206844	0.271116	0.206438	0.166387	0.228891	0.143916	0.203024	0.23541	0.217448	0.181541	0.171151	0.141646	0.208901	0.17664
Bu`erjin Xian（N）	0.105663	0.0993585	0.0980746	0.106428	0.105069	0.107644	0.107859	0.113147	0.112503	0.125942	0.0974439	0.108602	0.120518	0.103867	0.106541	0.111395	0.0978424	0.125261	0.115026	0.118177
Kelamayi Shi（N）	0.107403	0.119245	0.12041	0.116136	0.128445	0.118068	0.133023	0.129294	0.138049	0.133849	0.137245	0.140171	0.162362	0.151453	0.143987	0.14089	0.145755	0.142504	0.132275	0.138959
Huocheng Xian（N）	0.106236	0.102908	0.109733	0.108734	0.114069	0.110881	0.119314	0.115737	0.129958	0.113449	0.113106	0.125388	0.128049	0.120889	0.114474	0.128456	0.121657	0.126403	0.11253	0.13463
Maigaiti Xian（S）	0.395757	0.467376	0.488706	0.445462	0.392399	0.320034	0.554324	0.444957	0.521044	0.379275	0.505483	0.3892	0.420331	0.451499	0.465653	0.410559	0.446859	0.312725	0.491215	0.383838
Ruoqiang Xian（S）	0.188902	0.229936	0.179661	0.170242	0.197682	0.165396	0.218754	0.198358	0.187	0.1825	0.20479	0.198832	0.207644	0.208502	0.215132	0.200422	0.207117	0.162974	0.221123	0.202323
Shanshan Xian（E）	0.165122	0.205609	0.165476	0.152331	0.163412	0.134981	0.229329	0.203815	0.176572	0.169213	0.182631	0.178072	0.186975	0.212893	0.20061	0.166859	0.164202	0.156453	0.202521	0.191829
Tuokexun Xian（E）	0.154774	0.193288	0.150425	0.142536	0.159436	0.136598	0.208501	0.203088	0.17317	0.163276	0.176714	0.184309	0.180842	0.192651	0.204358	0.158728	0.16326	0.153562	0.192864	0.184345
Jimusa`er Xian（N）	0.103107	0.107224	0.106737	0.111405	0.109445	0.109875	0.110383	0.128687	0.128407	0.120848	0.112556	0.132946	0.126417	0.133764	0.129418	0.123663	0.123305	0.132602	0.117231	0.123631
Yingjisha Xian（S）	0.226076	0.3456	0.307992	0.278337	0.287357	0.192541	0.352208	0.361061	0.354934	0.263452	0.285286	0.217479	0.291649	0.346867	0.351072	0.273707	0.290076	0.249219	0.330729	0.243566
Chabucha`er Xibo Zizhixian（N）	0.108689	0.103327	0.111699	0.106849	0.117114	0.112806	0.125388	0.120565	0.13157	0.11904	0.111859	0.126587	0.130759	0.124512	0.119818	0.130058	0.118522	0.124705	0.118528	0.132069
Shufu Xian（S）	0.2668	0.42907	0.335426	0.296446	0.330954	0.21461	0.431138	0.442411	0.439177	0.302735	0.385181	0.230866	0.388864	0.377889	0.423241	0.331859	0.363168	0.271949	0.374381	0.298624
Hebukesai`er Menggu Zizhixian（N）	0.10667	0.112378	0.108826	0.108351	0.114298	0.120389	0.113979	0.11969	0.119216	0.115778	0.115794	0.12368	0.131319	0.122998	0.123211	0.121301	0.122008	0.126647	0.114887	0.133307
Kelamayi Shi Shixiaqu（N）	0.114071	0.127085	0.127752	0.122372	0.131058	0.131502	0.132231	0.135966	0.141238	0.139209	0.141913	0.142237	0.162505	0.147434	0.153144	0.146634	0.142742	0.160747	0.142551	0.152616
Wulumuqi Shi Shixiaqu（N）	0.114049	0.102928	0.118653	0.118359	0.121389	0.119169	0.125361	0.134238	0.137604	0.133329	0.124537	0.148916	0.141109	0.148014	0.140956	0.136756	0.134643	0.139261	0.129642	0.134749
Tashiku`ergan Tajike Zizhixian（S）	0.037244	0.0370276	0.0368484	0.0484505	0.0351895	0.036493	0.0467614	0.0464353	0.0421554	0.0452977	0.034599	0.0437353	0.0329699	0.0437715	0.0389339	0.0398099	0.0361668	0.0380946	0.0418202	0.0379548
Wulumuqi Xian（N）	0.108542	0.101078	0.105795	0.103029	0.107486	0.108127	0.110695	0.116573	0.120405	0.116261	0.113796	0.133412	0.116854	0.122398	0.122227	0.120686	0.117968	0.120323	0.114237	0.11964
	0.171561	0.20556	0.179335	0.175359	0.183854	0.157569	0.227646	0.218284	0.221264	0.180841	0.20464	0.186872	0.203511	0.21161	0.223373	0.195432	0.198481	0.167365	0.207655	0.192637

## Sheet: month
Area	January	February	March	April	May	June	July	August	September	October	November	December
Bohu Xian（S）	0.176448	0.142405	0.295885	0.468077	0.358275	0.254581	0.20235	0.246705	0.250647	0.203075	0.172731	0.181598
Bole Shi（N）	0.117472	0.177827	0.16109	0.154946	0.145741	0.132865	0.142062	0.131467	0.124526	0.126714	0.145295	0.146165
Cele Xian（S）	0.140768	0.205167	0.47668	0.56949	0.429891	0.344836	0.355404	0.344259	0.268372	0.154112	0.126584	0.107082
Emin Xian（N）	0.175701	0.158662	0.137586	0.138553	0.127567	0.134384	0.135356	0.111268	0.0978256	0.100147	0.102326	0.124665
Hami Shi（E）	0.145459	0.144937	0.208588	0.266617	0.174506	0.157159	0.149593	0.147157	0.142425	0.131372	0.135909	0.13968
Moyu Xian（S）	0.219575	0.317363	0.754453	0.865815	0.602001	0.437392	0.428209	0.467831	0.389039	0.230782	0.194857	0.164866
Wusu Xian（N）	0.0960996	0.122524	0.157738	0.161097	0.146302	0.129109	0.135857	0.131243	0.124545	0.123572	0.145585	0.149693
Yiwu Xian（E）	0.110331	0.110154	0.117387	0.147125	0.13083	0.122802	0.126155	0.116807	0.106648	0.0967102	0.0956968	0.105941
Zepu Xian（S）	0.203874	0.242872	0.666695	0.787698	0.494682	0.329367	0.359232	0.374291	0.373365	0.223224	0.174206	0.184926
Aheqi Xian（S）	0.0824159	0.104967	0.180999	0.212785	0.172916	0.118389	0.121992	0.130229	0.137425	0.109244	0.0883991	0.0816016
Akesu Shi（S）	0.195695	0.293529	0.799865	0.899535	0.610854	0.353084	0.312645	0.416589	0.407064	0.248093	0.198061	0.180651
Awati Xian（S）	0.209195	0.324253	0.817872	0.912249	0.591203	0.344244	0.306286	0.404261	0.408531	0.24961	0.209705	0.18222
Bachu Xian（S）	0.194741	0.310188	0.825064	0.952966	0.600423	0.357924	0.325415	0.411492	0.421099	0.259156	0.207211	0.170863
Fuhai Xian（S）	0.178562	0.170218	0.129218	0.133469	0.124656	0.12978	0.142897	0.130168	0.119925	0.122564	0.129012	0.174253
Fuyun Xian（S）	0.174663	0.134367	0.121771	0.135243	0.118328	0.129432	0.134478	0.115871	0.1007	0.0977238	0.103553	0.137148
Kashi Shi（S）	0.205741	0.191343	0.451466	0.484633	0.417057	0.220544	0.25937	0.306589	0.322658	0.212863	0.20256	0.229425
Kuche Xian（S）	0.168513	0.205449	0.466774	0.581179	0.403208	0.263355	0.204359	0.276839	0.288454	0.201234	0.155954	0.159671
Luopu Xian（S）	0.215048	0.315196	0.723555	0.817273	0.587245	0.455066	0.477453	0.486506	0.387574	0.229521	0.193697	0.166387
Mulei Hasake Zizhixian（N）	0.160914	0.164336	0.138418	0.152925	0.132611	0.140024	0.139828	0.129577	0.10853	0.103673	0.108697	0.159503
Qiemo Xian（S）	0.13788	0.177257	0.368123	0.478698	0.372172	0.309778	0.290152	0.284479	0.211018	0.134087	0.124265	0.116965
Qitai Xian（N）	0.174098	0.159011	0.129927	0.144746	0.127463	0.128949	0.135538	0.120938	0.105611	0.103809	0.115703	0.181751
Shaya Xian（S）	0.189215	0.29232	0.747234	0.859178	0.589628	0.360169	0.312941	0.418045	0.384169	0.239612	0.182975	0.166676
Shufu Xian（S）	0.163664	0.167773	0.360302	0.401623	0.368409	0.195876	0.233203	0.271853	0.285828	0.195476	0.162977	0.164956
Shule Xian（S）	0.207545	0.217586	0.611546	0.728442	0.511489	0.273972	0.305278	0.340933	0.362796	0.230798	0.212309	0.210564
Tuoli Xian（N）	0.165902	0.1552	0.134894	0.116902	0.104546	0.119791	0.132428	0.11808	0.105868	0.10934	0.119003	0.121954
Weili Xian（S）	0.161611	0.215907	0.527229	0.659555	0.410618	0.288524	0.259965	0.290935	0.277405	0.206974	0.165411	0.155069
Wensu Xian（S）	0.136467	0.155205	0.368469	0.43962	0.340075	0.180823	0.163962	0.210337	0.23867	0.173597	0.13353	0.134614
Wuqia Xian（S）	0.0900302	0.104067	0.145594	0.163599	0.181917	0.120969	0.138983	0.146825	0.139019	0.111824	0.0889757	0.0857226
Wushi Xian（S）	0.124491	0.138747	0.322397	0.371092	0.272343	0.161143	0.155754	0.185089	0.208814	0.160759	0.129453	0.125273
Xinhe Xian（S）	0.190876	0.24627	0.658786	0.773496	0.530082	0.2959	0.233223	0.346462	0.37567	0.249696	0.186157	0.179691
Yanqi Huizu Zizhixian（S）	0.17065	0.138928	0.253392	0.414197	0.293957	0.186808	0.153536	0.183619	0.187568	0.155325	0.148301	0.169139
Yumin Xian（N）	0.163563	0.166303	0.126703	0.123017	0.113582	0.12549	0.136355	0.117562	0.103601	0.0997574	0.0973963	0.105819
Aketao Xian（S）	0.0624112	0.0713994	0.115105	0.136797	0.126844	0.0863025	0.106664	0.113789	0.101	0.0740158	0.0617576	0.0603582
Aletai Shi（N）	0.227393	0.223746	0.156306	0.139772	0.122336	0.140611	0.147366	0.12342	0.10087	0.10085	0.114099	0.142962
Atushi Shi（S）	0.127554	0.166762	0.366894	0.374467	0.307664	0.182896	0.203937	0.23239	0.25824	0.192403	0.149902	0.132321
Fukang Xian（N）	0.124568	0.162386	0.155225	0.165495	0.134222	0.122169	0.129304	0.123225	0.117204	0.122419	0.151493	0.266287
Habahe Xian（N）	0.249717	0.218466	0.169259	0.15262	0.126592	0.137828	0.14236	0.124027	0.104109	0.102057	0.114447	0.178012
Hejing Xian（S）	0.106859	0.110392	0.157082	0.183263	0.152881	0.144651	0.131131	0.120371	0.106743	0.103012	0.103579	0.111448
Heshuo Xian（S）	0.142723	0.141884	0.255001	0.348737	0.251674	0.171589	0.158675	0.17385	0.170911	0.148297	0.126582	0.130177
Hetian Xian（S）	0.0433412	0.0542145	0.105606	0.127624	0.0975292	0.0865616	0.102589	0.09163	0.0718355	0.0482282	0.0403859	0.038647
Hetian Shi（S）	0.211332	0.245042	0.622708	0.71129	0.480158	0.422389	0.519356	0.479482	0.351758	0.203216	0.171886	0.204036
Hutubi Xian（N）	0.165704	0.15543	0.15516	0.178348	0.157702	0.135984	0.13782	0.132227	0.125177	0.124529	0.15016	0.228161
Jiashi Xian（S）	0.186007	0.246275	0.663451	0.78304	0.51592	0.30133	0.311164	0.385347	0.400596	0.266178	0.22385	0.193256
Jinghe Xian（N）	0.130579	0.155111	0.158644	0.171884	0.175804	0.144141	0.168897	0.159335	0.164086	0.164614	0.165739	0.146699
Keping Xian（S）	0.151207	0.214685	0.599218	0.637105	0.423399	0.230969	0.228042	0.290892	0.334718	0.230448	0.172312	0.149052
Kuitun Shi（N）	0	0.122117	0.177621	0.18714	0.184888	0.155351	0.150346	0.149734	0.148924	0.148864	0.197209	0.229611
Luntai Xian（S）	0.166881	0.199259	0.442611	0.538204	0.42451	0.291933	0.244983	0.296653	0.301596	0.214668	0.168377	0.16097
Manasi Xian（N）	0.259638	0.18484	0.148134	0.172828	0.155185	0.130417	0.1309	0.125884	0.117771	0.117405	0.14779	0.197262
Miquan Xian（N）	0.12014	0.14453	0.171572	0.176545	0.144734	0.128917	0.135744	0.13497	0.131429	0.136441	0.175842	0.268306
Nileke Xian（N）	0.13298	0.149316	0.156876	0.15457	0.147945	0.141061	0.139373	0.112873	0.101025	0.102657	0.101919	0.10163
Pishan Xian（S）	0.116634	0.18093	0.428213	0.490802	0.337965	0.254892	0.266388	0.296921	0.250961	0.157797	0.122281	0.103849
Qinghe Xian（N）	0.150502	0.162324	0.130476	0.136948	0.117392	0.130546	0.13721	0.11561	0.0977405	0.0927852	0.0934234	0.109557
Shache Xian（S）	0.173675	0.23004	0.604253	0.736504	0.481808	0.295932	0.33135	0.359793	0.35931	0.223977	0.172817	0.163422
Shawan Xian（N）	0.204549	0.126966	0.150822	0.179561	0.17478	0.137765	0.133151	0.129086	0.124114	0.118838	0.146331	0.188313
Tekesi Xian（N）	0.120305	0.13742	0.169704	0.149314	0.141576	0.128004	0.133165	0.110355	0.0999898	0.0965803	0.103711	0.116076
Yining Xian（N）	0.177261	0.155187	0.159511	0.152193	0.144775	0.137418	0.137309	0.120737	0.109895	0.11	0.109087	0.108696
Yining Shi（N）	0	0.174767	0.164797	0.158497	0.153682	0.147689	0.148814	0.142721	0.130906	0.129639	0.126359	0.130604
Yutian Xian（S）	0.153373	0.217574	0.49154	0.590701	0.464412	0.386289	0.405079	0.402905	0.281261	0.159371	0.135987	0.116275
Zhaosu Xian（N）	0.038153	0.0470768	0.156656	0.154422	0.147559	0.139022	0.136359	0.114719	0.0974209	0.0919123	0.0970841	0.107726
Balikun Hasake Zizhixian（E）	0.120805	0.124053	0.117654	0.142773	0.12256	0.120782	0.125561	0.114988	0.101407	0.0952676	0.0957836	0.110372
Changji Shi（N）	0.0960277	0.133063	0.158024	0.170464	0.146985	0.132374	0.136499	0.129554	0.125063	0.1264	0.146896	0.207135
Gongliu Xian（N）	0.161156	0.173504	0.170894	0.165857	0.15383	0.142671	0.139149	0.117073	0.108196	0.101246	0.10179	0.108971
Jimunai Xian（N）	0.207202	0.228425	0.144576	0.119576	0.114628	0.130067	0.143994	0.126759	0.107844	0.101575	0.105354	0.127608
Ku`erle Shi（S）	0.175669	0.187127	0.435513	0.610207	0.414498	0.252234	0.221541	0.272819	0.279678	0.207367	0.168797	0.168321
Minfeng Xian（N）	0.129415	0.175623	0.386597	0.467498	0.367994	0.308829	0.316128	0.311402	0.221827	0.125983	0.110731	0.0976207
Shihezi Shi（N）	0	0.129049	0.177077	0.207596	0.189927	0.149323	0.155355	0.153019	0.137209	0.144635	0.193539	0.223088
Tacheng Shi（N）	0.192364	0.229107	0.131219	0.137988	0.142313	0.143822	0.142775	0.113009	0.0998755	0.0956166	0.0926675	0.120333
Tulufan Shi（E）	0.162473	0.142392	0.245293	0.300648	0.217036	0.169891	0.15501	0.170513	0.178879	0.170462	0.167497	0.171138
Wenquan Xian（N）	0.121536	0.132917	0.156232	0.132785	0.11909	0.123704	0.133526	0.117162	0.105795	0.108723	0.115107	0.111387
Xinyuan Xian（N）	0.130177	0.160236	0.180359	0.162756	0.151156	0.141974	0.138649	0.115397	0.105409	0.102324	0.0991121	0.111528
Yecheng Xian（S）	0.0805505	0.116493	0.259639	0.308111	0.216138	0.151739	0.168515	0.180517	0.164777	0.106603	0.081238	0.0751742
Yuepuhu Xian（S）	0.194253	0.26606	0.692723	0.811474	0.518675	0.310319	0.342901	0.38887	0.411175	0.261602	0.230309	0.198729
Baicheng Xian（S）	0.138701	0.156272	0.293256	0.359768	0.282458	0.162907	0.133379	0.184272	0.199157	0.148447	0.118849	0.131403
Bu`erjin Xian（N）	0.246413	0.261906	0.159235	0.147881	0.127325	0.145689	0.145921	0.120559	0.0985131	0.0960961	0.109983	0.130868
Kelamayi Shi（N）	0	0.185691	0.157121	0.14868	0.134903	0.134635	0.14821	0.148136	0.144428	0.14554	0.14647	0.149659
Huocheng Xian（N）	0.154434	0.152915	0.149305	0.157711	0.148487	0.141774	0.144312	0.123555	0.111806	0.109995	0.114711	0.120329
Maigaiti Xian（S）	0.20441	0.33048	0.848977	0.96309	0.617546	0.39491	0.367414	0.445625	0.418988	0.275435	0.227004	0.182535
Ruoqiang Xian（S）	0.118963	0.163752	0.283243	0.362957	0.280023	0.24595	0.240644	0.224258	0.179191	0.141588	0.129995	0.123741
Shanshan Xian（E）	0.145784	0.145351	0.265391	0.342606	0.221585	0.173797	0.154686	0.165967	0.168283	0.158442	0.157112	0.155344
Tuokexun Xian（E）	0.147115	0.138334	0.241187	0.304726	0.217334	0.15881	0.152409	0.165765	0.169211	0.155057	0.144882	0.146679
Jimusa`er Xian（N）	0.230595	0.156428	0.148315	0.16157	0.132832	0.128952	0.138166	0.126991	0.113427	0.115042	0.130937	0.230018
Yingjisha Xian（S）	0.156115	0.186978	0.487163	0.530369	0.429235	0.248563	0.300466	0.322544	0.350127	0.233063	0.185747	0.164391
Chabucha`er Xibo Zizhixian（N）	0.127564	0.161924	0.147508	0.147916	0.154935	0.146598	0.143423	0.12727	0.115521	0.105859	0.104655	0.106383
Shufu Xian（S）	0.203138	0.21806	0.598331	0.652275	0.51219	0.263488	0.275496	0.333133	0.365963	0.246179	0.217002	0.222197
Hebukesai`er Menggu Zizhixian（N）	0.212811	0.156215	0.130035	0.130254	0.117517	0.129835	0.148047	0.134087	0.121609	0.125069	0.133602	0.158368
Kelamayi Shi Shixiaqu（N）	0.240791	0.126835	0.134442	0.148624	0.156913	0.154028	0.158297	0.149493	0.139116	0.140717	0.164811	0.178052
Wulumuqi Shi Shixiaqu（N）	0.141333	0.154933	0.138164	0.148254	0.136913	0.149251	0.154254	0.141794	0.139142	0.125993	0.120593	0.125361
Tashiku`ergan Tajike Zizhixian（S）	0.0345754	0.0371466	0.0386193	0.0444249	0.0436044	0.0401067	0.0513601	0.0547874	0.0414447	0.0360618	0.0333648	0.0328513
Wulumuqi Xian（N）	0.105423	0.114766	0.141313	0.143552	0.125759	0.129837	0.131425	0.123618	0.1175	0.116722	0.113014	0.10984
	0.15023	0.175444	0.306017	0.350976	0.265089	0.195978	0.197025	0.207643	0.196242	0.150548	0.140028	0.14885

## Sheet: season
Area	Spring	Summer	Autumn	Winter
Bohu Xian（S）	0.389912	0.244173	0.208935	0.175175
Bole Shi（N）	0.148959	0.135869	0.128794	0.147062
Cele Xian（S）	0.494151	0.342077	0.176413	0.144693
Emin Xian（N）	0.130736	0.126163	0.0989935	0.13
Hami Shi（E）	0.217561	0.151772	0.137116	0.142969
Moyu Xian（S）	0.751828	0.443488	0.264987	0.226557
Wusu Xian（N）	0.152055	0.132034	0.128142	0.149
Yiwu Xian（E）	0.132352	0.12228	0.100391	0.108628
Zepu Xian（S）	0.654756	0.352736	0.25604	0.205725
Aheqi Xian（S）	0.187819	0.124189	0.113347	0.085321
Akesu Shi（S）	0.784539	0.361718	0.282069	0.216052
Awati Xian（S）	0.788799	0.350278	0.284068	0.227912
Bachu Xian（S）	0.804483	0.362688	0.29053	0.217162
Fuhai Xian（S）	0.129821	0.136194	0.123658	0.172255
Fuyun Xian（S）	0.125712	0.125584	0.0992151	0.136957
Kashi Shi（S）	0.460007	0.263763	0.250065	0.211789
Kuche Xian（S）	0.48313	0.249012	0.21587	0.174156
Luopu Xian（S）	0.720025	0.4717	0.26452	0.22472
Mulei Hasake Zizhixian（N）	0.140838	0.136982	0.107067	0.165052
Qiemo Xian（S）	0.410513	0.294818	0.15487	0.141791
Qitai Xian（N）	0.135099	0.128759	0.107884	0.185799
Shaya Xian（S）	0.743639	0.366972	0.265887	0.210442
Shufu Xian（S）	0.387641	0.234961	0.218456	0.165411
Shule Xian（S）	0.625149	0.30748	0.270589	0.211484
Tuoli Xian（N）	0.112491	0.124015	0.110044	0.129084
Weili Xian（S）	0.540408	0.280138	0.216924	0.177016
Wensu Xian（S）	0.375288	0.18208	0.181753	0.13691
Wuqia Xian（S）	0.177118	0.136781	0.118127	0.0904381
Wushi Xian（S）	0.326547	0.168736	0.168379	0.127403
Xinhe Xian（S）	0.664442	0.293	0.270485	0.202657
Yanqi Huizu Zizhixian（S）	0.326711	0.175297	0.165157	0.160203
Yumin Xian（N）	0.116621	0.126274	0.100825	0.114918
Aketao Xian（S）	0.127458	0.103228	0.0801907	0.0628034
Aletai Shi（N）	0.125955	0.135055	0.101269	0.143937
Atushi Shi（S）	0.356702	0.207423	0.204306	0.137905
Fukang Xian（N）	0.15059	0.125625	0.126641	0.265394
Habahe Xian（N）	0.134955	0.132316	0.103627	0.185309
Hejing Xian（S）	0.158054	0.128686	0.103767	0.112517
Heshuo Xian（S）	0.291152	0.168173	0.150186	0.136073
Hetian Xian（S）	0.110074	0.0924625	0.0521208	0.0440257
Hetian Shi（S）	0.612195	0.469616	0.236809	0.217219
Hutubi Xian（N）	0.163423	0.135614	0.130958	0.227121
Jiashi Xian（S）	0.659809	0.33171	0.297679	0.20526
Jinghe Xian（N）	0.167507	0.160201	0.164056	0.147015
Keping Xian（S）	0.565286	0.25047	0.246238	0.167016
Kuitun Shi（N）	0.185036	0.152879	0.159104	0.21858
Luntai Xian（S）	0.473243	0.278221	0.229646	0.175162
Manasi Xian（N）	0.158283	0.129122	0.124387	0.205632
Miquan Xian（N）	0.162841	0.134206	0.142931	0.268516
Nileke Xian（N）	0.148374	0.126332	0.0999704	0.104451
Pishan Xian（S）	0.421977	0.269842	0.173858	0.128896
Qinghe Xian（N）	0.126091	0.126756	0.0950622	0.125439
Shache Xian（S）	0.614451	0.326837	0.251287	0.1826
Shawan Xian（N）	0.168916	0.132777	0.126721	0.189217
Tekesi Xian（N）	0.143261	0.122204	0.0988885	0.119758
Yining Xian（N）	0.146523	0.131607	0.109826	0.111817
Yining Shi（N）	0.158874	0.147328	0.130393	0.139289
Yutian Xian（S）	0.520568	0.396809	0.187124	0.157081
Zhaosu Xian（N）	0.150095	0.124947	0.0938387	0.108143
Balikun Hasake Zizhixian（E）	0.127447	0.120938	0.0980645	0.117191
Changji Shi（N）	0.156174	0.133072	0.130985	0.20808
Gongliu Xian（N）	0.156056	0.130037	0.1054	0.11392
Jimunai Xian（N）	0.118428	0.133602	0.104645	0.133685
Ku`erle Shi（S）	0.496574	0.250325	0.220689	0.176517
Minfeng Xian（N）	0.413179	0.312532	0.149662	0.130538
Shihezi Shi（N）	0.195002	0.15341	0.151625	0.219711
Tacheng Shi（N）	0.137567	0.132159	0.0972285	0.125614
Tulufan Shi（E）	0.253236	0.165801	0.172082	0.157686
Wenquan Xian（N）	0.125946	0.123555	0.107629	0.11663
Xinyuan Xian（N）	0.155019	0.129486	0.103132	0.120251
Yecheng Xian（S）	0.261507	0.165112	0.116175	0.08705
Yuepuhu Xian（S）	0.678303	0.347287	0.300481	0.215961
Baicheng Xian（S）	0.301497	0.160257	0.157083	0.135607
Bu`erjin Xian（N）	0.131664	0.132885	0.0978595	0.140822
Kelamayi Shi（N）	0.143649	0.145245	0.146405	0.149657
Huocheng Xian（N）	0.148315	0.135159	0.111108	0.121589
Maigaiti Xian（S）	0.817223	0.399177	0.303545	0.231331
Ruoqiang Xian（S）	0.311184	0.237129	0.150231	0.134142
Shanshan Xian（E）	0.278542	0.165487	0.161576	0.149344
Tuokexun Xian（E）	0.257427	0.159888	0.157048	0.144056
Jimusa`er Xian（N）	0.146232	0.131637	0.118287	0.228884
Yingjisha Xian（S）	0.490713	0.290588	0.259324	0.167718
Chabucha`er Xibo Zizhixian（N）	0.148506	0.138692	0.109763	0.111908
Shufu Xian（S）	0.599242	0.291132	0.279889	0.216042
Hebukesai`er Menggu Zizhixian（N）	0.123813	0.138818	0.126028	0.159527
Kelamayi Shi Shixiaqu（N）	0.150259	0.155029	0.146726	0.178423
Wulumuqi Shi Shixiaqu（N）	0.141692	0.149396	0.130896	0.142491
Tashiku`ergan Tajike Zizhixian（S）	0.041432	0.0499254	0.0369338	0.0337121
Wulumuqi Xian（N）	0.131863	0.1281	0.116203	0.11409
	0.308748	0.199981	0.161429	0.158237
